# Supplementary material for: Anatomical limitations in adventitious root formation revealed by magnetic resonance imaging, infrared spectroscopy, and histology of rose genotypes with contrasting rooting phenotypes
Source: J Exp Bot. 2024 Apr 12;75(16):4784–801. doi: 10.1093/jxb/erae158 (PMC11350080; doi:10.1093/jxb/erae158)
Supplement: erae158_suppl_Supplementary_Tables_S1-S9 [file erae158_suppl_supplementary_tables_s1-s9.xlsx]

## Sheet: Table S1
Table S1. Rooting performance characteristics for 15 rose genotypes under different conditions in vitro.
An average rooting rank was calculated from the three individual ranks for the various characteristics of AR formation. Genotypes are listed according to decreasing AR rank, while 1 is the best possible rank.
		Rooting [%]										AR Rank
Genotype			Explants FT-IR + IBA, 10 days			+ IBA 21 days*)			- IBA 21 days
MB	Mme Boll		0			7.44444	±	12.0842	3.3	±	7	13
MK	Mme Knorr		0			11.7	±	17.6324	1.7	±	5.3	13
MT	Mariatheresia		0			83.3	±	17.4995	51.7	±	30.2	12
MJ	Mrs John Laing		0			76.6	±	26.96	92.2	±	10.7	10
MS	Midsummer		0			81.5	±	14.5316	87.8	±	16	10
SG	Sutters Gold		73.3333			100	±	0	76.7	±	25.1	7
GR	Goethe Rose		66.6667			98.3	±	5.37587	95.6	±	9.9	6
PR	Parole		100			96.6	±	7.16783	87.5	±	16	5
HT	Heidetraum		100			98.3	±	5.37587	85	±	14.6	4
KS	König Stanislaus		93.3			98.3	±	5.37587	97.8	±	5.9	5
CD	Celine Delbard		100			100	±	0	85	±	16.6	2
LL	Lavender Lassie		100			98.3	±	5.37587	100	±	0	2
SI	Simply		100			98.3	±	5.37587	100	±	0	2
ND	New Dawn		100			100	±	0	97.8	±	5.9	1
HF	Herzogin Friederike		100			100	±	0	100	±	0	1
*) collected from Ngyuen et al., 2020

## Sheet: Table S2
Table S2. Variance analysis results for morphological AR formation and histological RP formation experiments.
ANOVA Rooting [%]
Factor	numDF	denDF	F-value	p-value	Significance
(Intercept)	1	60	0.173522	0.678
rep	1	30	7.25777	0.0114	*
Geno	1	30	326.617	0	***
IBA	1	30	1.17112	0.288
days	2	60	238.41	0	***
rep:Geno	1	30	1.48384	0.233
rep:IBA	1	30	0.0654123	0.8
Geno:IBA	1	30	9.86887	0.00376	**
rep:days	2	60	9.10257	0.000353	***
Geno:days	2	60	45.8929	8.08e-13	***
IBA:days	2	60	5.82768	0.00486	**
rep:Geno:IBA	1	30	2.16355	0.152
rep:Geno:days	2	60	0.850498	0.432
rep:IBA:days	2	60	0.766565	0.469
Geno:IBA:days	2	60	1.71436	0.189
rep:Geno:IBA:days	2	60	0.797197	0.455
Deviance analysis root number
Factor	Df	Deviance	Resid. Df	Resid. Dev	Pr(>Chi)	Significance
rep	1	0.00375	152	362.07	0.951
Geno	1	209	151	152.741	1.92e-47	***
IBA	1	23.4	150	129.349	1.32e-06	***
rep:Geno	1	0.5	149	128.849	0.479
rep:IBA	1	0.54	148	128.309	0.463
Geno:IBA	1	0.0265	147	128.282	0.871
rep:Geno:IBA	1	0.387	146	127.895	0.534
ANOVA mean root length [mm]
Factor	Df	Sum Sq	Mean Sq	F value	Pr(>F)	Significance
rep	1	1.504	1.504	7.28309	0.00778162	**
Geno	1	76.6214	76.6214	371.037	6.31866e-42	***
IBA	1	26.208	26.208	126.912	1.41293e-21	***
rep:Geno	1	0.460773	0.460773	2.23128	0.1374
rep:IBA	1	0.191518	0.191518	0.92742	0.337127
Geno:IBA	1	17.0204	17.0204	82.4208	7.00436e-16	***
rep:Geno:IBA	1	0.169549	0.169549	0.821035	0.366371
Residuals	146	30.1499	0.206506	NA	NA
Deviance analysis number of root primordia
Factor	Df	Deviance	Resid. Df	Resid. Dev	F	Pr(>F)	Pr(>F).signif
geno	1	1.80483	53	78.687	1.64261	0.206254
IBA	1	13.7759	52	64.9111	12.5377	0.000911891	***
vessel	1	1.77475	51	63.1363	1.61524	0.210012
geno:IBA	1	9.66402	50	53.4723	8.7954	0.00473367	**
geno:vessel	1	0.11842	49	53.3539	0.107777	0.744148
IBA:vessel	1	0.0535734	48	53.3003	0.0487582	0.826195
geno:IBA:vessel	1	0.342815	47	52.9575	0.312002	0.579106
∙ p<0.1, * p<0.05, ** p<0.01, *** p<0.001

## Sheet: Table S3
Table S3. Phenotypic data and summary statistics results for adventitious root formation experiments for combined analysis of repetition 1 and 2.
Values are shown as mean ± standard deviation. Pairwise comparicons were only performed when ANOVA showed no significant effect for the factor repetition (see Supplementary Table S2). Upper case letters indicate significant differences (P<0.05, Tukey's test) between genotypes HF and MT, seperate for the IBA treatments; lower case letters indicate significant differences (P<0.05, Tukey's test) bet…
	Rooting [%] after									Root number per rooted shoot					Mean root length [mm] per rooted shoot
IBA variant	7 days			14 days			21 days						geno by IBA	IBA by geno
+IBA	0	±	0	95	±	2.54588	100	±	0	8.64407	±	0.399271	A	a	3.67279	±	0.142486
-IBA	18.3333	±	5.80017	98.3333	±	1.66667	98.3333	±	1.66667	6.2931	±	0.294134	A	b	11.7428	±	0.315588
+IBA	0	±	0	11.1111	±	3.72678	37.037	±	4.39205	1.85	±	0.243602	B	a	1.7925	±	0.156167
-IBA	0	±	0	7.40741	±	3.8289	31.4815	±	6.68977	1.29412	±	0.142579	B	a	1.38529	±	0.0589062

## Sheet: Table S4
Table S4. Statistical test results for differences in RP dimensions and cell density in RP formation experiments.
RP dimensions were analysed via ANOVA of a linear mixed model and cell wall denisity parameters were analyse by non-parametric Mann-Whitney-U test.
	HF				MT
Measurements RP	mean		sd	n	mean		sd	n	p-value
Length [µm]	528	±	172	69	409	±	99.6	80	0.0103 *
Width [µm]	368	±	89.7	69	322	±	80.9	80	0.0376 *
Length/Width	1.45	±	0.415	69	1.3	±	0.284	80	0.0874 ∙
Area [mm2]	0.168	±	0.092	69	0.102	±	0.0443	80	0.0042 **
Number of cell walls
shoot cortex in front of RP	4.7	±	1.34	10	7.1	±	0.831	11	0.0009 ***
shoot cortex	5.1	±	1.85	13	7.2	±	0.982	11	0.0041 ***
∙ p<0.1, * p<0.05, ** p<0.01, *** p<0.001

## Sheet: Table S5
Table S5. Radial vasculature ring expansion and cell density of NMR analysed shoots.
Radial vasculature ring expansions as means ± standard deviation (n=3) after 5 d, 7 d and 10 d of rooting and number of cell walls crossed by a 220 µm long line directly in front of representative RPs after 7 d of rooting, shown as means ±standard deviation (n=3) for easy-to-root genotype HF and difficult-to-root genotype MT.
		Expansion vasculature ring [µm]			Number crossed cell walls
Genotype	Day	mean		sd	mean		sd
HF	5d	100.333	±	26.6375
MT		127.333	±	0.471405
HF	7d	163.667	±	4.49691	8.66667	±	0.471405
MT		153.333	±	13.9124	11.3333	±	0.942809
HF	10d	238.333	±	12.1198
MT		147.667	±	5.18545

## Sheet: Table S6
Table S6. Relative Percent Difference (RPD) values for ATR-FTIR referenced components and Pearson´s correlation coefficients (R) with different AR formation traits and related p-values.
Compound			Level	RPD	+IBA, 10d		+IBA, 21 d		-IBA, 21 d
					R	p	R	p	R	p
'AminoA'	AminoA'	'AminoA'	'level 1'	14.2826	-0.503633	0.0556196	-0.488765	0.0644874	-0.318976	0.246537
'Ala {AminoA}'	'Ala'	'Ala {AminoA}'	'level 4'	10.3458	-0.811947	0.000236528	-0.621395	0.0134085	-0.531629	0.0413916
'Asn {AminoA}'	'Asn'	'Asn {AminoA}'	'level 4'	6.39106	-0.0112982	0.968123	-0.157229	0.575742	-0.0242528	0.931631
'Asp {AminoA}'	'Asp'	'Asp {AminoA}'	'level 4'	0.175292	-0.545451	0.0354607	-0.58289	0.0225779	-0.452429	0.0903971
'Cys {AminoA}'	'Cys'	'Cys {AminoA}'	'level 4'	9.84637	-0.163013	0.561591	-0.0568861	0.840412	-0.0436208	0.877327
'Gln {AminoA}'	'Gln'	'Gln {AminoA}'	'level 4'	0.220698	0.014442	0.959259	-0.0672332	0.811826	0.0061797	0.982562
'Phe {AminoA}'	'Phe'	'Phe {AminoA}'	'level 4'	1.24059	0.159507	0.57015	-0.0330899	0.906805	-0.0582327	0.83668
'Lipids'	'Canola'	'Lipids'	'level 4'	0.428138	0.320969	0.243431	0.292887	0.289419	0.376511	0.166587
'Metab1st'	'Metab1st'	'Metab1st'	'level 1'	2.46692	-0.409693	0.129375	-0.348213	0.203413	-0.370074	0.174545
'enol {Metab1st}'	'phosphoenol pyruvate'	'enol {Metab1st}'	'level 4'	0.895448	-0.0581216	0.836988	0.0826255	0.769717	0.0696854	0.805082
'glycerates {Metab1st}'	3-phosphoglyceric acid'	'glycerates {Metab1st}'	'level 4'	4.80191	-0.538804	0.0382274	-0.530926	0.0417115	-0.554238	0.0320364
'Metab2nd'	'Metab2nd'	'Metab2nd'	'level 1'	19.4244	-0.458158	0.0858917	-0.408568	0.130534	-0.493365	0.0616413
'alkaloids {Metab2nd}'	'alkaloids'	'alkaloids {Metab2nd}'	'level 2'	5.36263	0.177368	0.52713	0.332048	0.226613	0.185814	0.507309
'caffeine {xanthine}'	'caffeine'	'caffeine {xanthine}'	'level 4'	5.36263	0.177368	0.52713	0.332048	0.226613	0.185814	0.507309
'aromatic {Metab2nd}'	'aromatic'	'aromatic {Metab2nd}'	'level 2'	14.7747	-0.629343	0.011943	-0.71054	0.00298926	-0.726773	0.00214546
'p-coumaric acid {aromatic acid}'	'p-coumaric acid'	'p-coumaric acid {aromatic acid}'	'level 4'	4.77408	0.387726	0.153301	0.225648	0.418731	0.21562	0.440237
'chlorogenic acid {aromatic acid}'	'chlorogenic acid'	'chlorogenic acid {aromatic acid}'	'level 4'	7.20353	-0.574378	0.0251297	-0.444154	0.097197	-0.499793	0.0578188
't-ferulic acid {aromatic acid}'	't-ferulic acid'	't-ferulic acid {aromatic acid}'	'level 4'	4.18273	-0.550209	0.033574	-0.557258	0.0309188	-0.572092	0.025851
'vanillic acid {aromatic acid}'	'vanillic acid'	'vanillic acid {aromatic acid}'	'level 4'	2.54465	-0.366757	0.178741	-0.221035	0.428557	-0.0595787	0.832954
'endiol {Metab2nd}'	'ascorbic acid'	'endiol {Metab2nd}'	'level 4'	0.453935	0.530492	0.04191	0.352239	0.197881	0.395899	0.144079
'hormones {Metab2nd}'	'hormones'	'hormones {Metab2nd}'	'level 2'	14.6605	-0.444406	0.0969845	-0.37683	0.166198	-0.439124	0.101501
'ABA {hormones}'	'ABA'	'ABA {hormones}'	'level 3'	2.24565	-0.606821	0.0164537	-0.201078	0.472386	-0.0349448	0.901604
'abscisic acid {ABA}'	'abscisic acid'	'abscisic acid {ABA}'	'level 4'	2.24195	-0.612126	0.0152893	-0.2063	0.460714	-0.0476618	0.866053
'abscisic acid beta-D-glucosyl-ester {ABA}'	'abscisic acid beta-D-glucosyl-ester'	'abscisic acid beta-D-glucosyl-ester {ABA}'	'level 4'	0.124878	0.278737	0.314409	0.135676	0.629718	0.171267	0.541658
'Cytokinins {hormones}'	'Cytokinins'	'Cytokinins {hormones}'	'level 3'	8.30744	0.330507	0.228907	0.226551	0.416822	0.111591	0.692152
'N6-isopentenyl-adenosine-5-monophosphate {Cytokinins}'	'N6-isopentenyl-adenosine-5-monophosphate'	'N6-isopentenyl-adenosine-5-monophosphate {Cytokinins}'	'level 4'	0.554039	0.270233	0.330009	0.121022	0.667459	0.176594	0.528963
N6-isopentenyl-adenosine {Cytokinins}'	'N6-isopentenyl-adenosine'	'N6-isopentenyl-adenosine {Cytokinins}'	'level 4'	4.49383	0.838217	9.51315e-05	0.696989	0.00388022	0.535392	0.0397085
'trans-zeatin {Cytokinins}'	'trans-zeatin'	'trans-zeatin {Cytokinins}'	'level 4'	2.85751	-0.131104	0.641408	-0.304077	0.270518	-0.275418	0.320446
'9-beta-D-ribosyl-trans-zeatin 5-monophosphate {Cytokinins}'	'9-beta-D-ribosyl-trans-zeatin 5-monophosphate'	'9-beta-D-ribosyl-trans-zeatin 5-monophosphate {Cytokinins}'	'level 4'	0.0897823	-0.402241	0.137185	-0.139494	0.620019	-0.060019	0.831735
'trans-zeatin-riboside {Cytokinins}'	'trans-zeatin-riboside'	'trans-zeatin-riboside {Cytokinins}'	'level 4'	5.97095	-0.439195	0.101439	-0.330796	0.228476	-0.325483	0.236489
'Ethylene {hormones}'	1-aminocyclopropane-1-carboxylic acid'	'Ethylene {hormones}'	'level 4'	11.0941	-0.735124	0.00179291	-0.639357	0.0102772	-0.616058	0.0144681
'Gibberellins {hormones}'	'Gibberellins'	'Gibberellins {hormones}'	'level 3'	0.631483	0.40505	0.134205	0.271336	0.327961	0.278085	0.315591
'gibberellic acid A3 {Gibberellins}'	'gibberellic acid A3'	'gibberellic acid A3 {Gibberellins}'	'level 4'	0.504705	0.33684	0.21957	0.248709	0.371405	0.302897	0.272475
'gibberellic acid A4/A7 {Gibberellins}'	'gibberellic acid A4/A7'	'gibberellic acid A4/A7 {Gibberellins}'	'level 4'	0.441457	0.397532	0.142282	0.239669	0.389597	0.190213	0.497124
'IAA {hormones}'	'IAA'	'IAA {hormones}'	'level 3'	13.5669	-0.284312	0.30442	-0.173913	0.535337	-0.27423	0.322623
'indole-3-acetic acid {IAA}'	'indole-3-acetic acid'	'indole-3-acetic acid {IAA}'	'level 4'	0.923635	-0.410514	0.128533	-0.571314	0.0261001	-0.699566	0.00369635
'indole-3-acetic acid methyl ester {IAA}'	'indole-3-acetic acid methyl ester'	'indole-3-acetic acid methyl ester {IAA}'	'level 4'	15.4687	-0.0899614	0.749848	0.0876642	0.756055	0.00207353	0.994148
'indole-3-butyric acid {IAA}'	'indole-3-butyric acid'	'indole-3-butyric acid {IAA}'	'level 4'	0.283432	-0.171609	0.54084	-0.2539	0.361173	-0.192024	0.492959
'2-ox-indole-3-acetic acid {IAA}'	'2-ox-indole-3-acetic acid'	'2-ox-indole-3-acetic acid {IAA}'	'level 4'	0.765302	-0.609523	0.0158524	-0.774933	0.00069086	-0.777435	0.000646654
'Jasmonates {hormones}'	'Jasmonates'	'Jasmonates {hormones}'	'level 3'	0.0942937	0.0275313	0.922412	-0.176321	0.529611	-0.143712	0.609371
'jasmonic acid {Jasmonates}'	'jasmonic acid'	'jasmonic acid {Jasmonates}'	'level 4'	0.0942937	0.0275313	0.922412	-0.176321	0.529611	-0.143712	0.609371
'Protein'	'Protein'	'Protein'	'level 1'	18.6888	0.580961	0.023138	0.594685	0.0193743	0.630951	0.0116623
'Protein00 {Protein}'	'Amyloglucosidase'	'Protein00 {Protein}'	'level 4'	2.59774	0.57901	0.0237154	0.546317	0.0351115	0.428118	0.11138
'Protein01 {Protein}'	'Protein01'	'Protein01 {Protein}'	'level 2'	0.756116	0.253402	0.362148	0.0958186	0.734089	0.162299	0.56333
'Glucuronidase {polymer}'	'Glucuronidase'	'Glucuronidase {polymer}'	'level 4'	0.29355	0.347647	0.204198	0.273405	0.32414	0.318546	0.24721
'Invertase {polymer}'	'Invertase'	'Invertase {polymer}'	'level 4'	0.657013	0.176897	0.528245	-0.0311735	0.912183	0.0470585	0.867735
'Protein02 {Protein}'	'Protein02'	'Protein02 {Protein}'	'level 2'	6.60969	-0.201885	0.470573	-0.0844495	0.764764	0.0286216	0.919349
'BSA {polymer}'	'BSA'	'BSA {polymer}'	'level 4'	2.18593	0.628759	0.0120463	0.706663	0.00322549	0.551539	0.0330604
'Protease {polymer}'	'Protease'	'Protease {polymer}'	'level 4'	1.21701	0.619216	0.0138336	0.463456	0.0818685	0.548568	0.0342159
'RNAse {polymer}'	'RNAse'	'RNAse {polymer}'	'level 4'	2.57396	-0.653358	0.00825852	-0.556965	0.0310262	-0.427356	0.112088
'carb'	'carb'	'carb'	'level 1'	19.4555	0.120001	0.670118	0.0490495	0.862187	0.0449992	0.873479
'cell wall {carb}'	'cell wall'	'cell wall {carb}'	'level 2'	3.12996	-0.329285	0.230736	-0.388536	0.152371	-0.322876	0.240484
'arabinan {polymer}'	'arabinan'	'arabinan {polymer}'	'level 4'	0.271225	-0.152656	0.58703	-0.564086	0.028501	-0.518441	0.0477087
'arabinogalactan {polymer}'	'arabinogalactan'	'arabinogalactan {polymer}'	'level 4'	0.725957	0.255549	0.357956	0.177292	0.52731	0.242283	0.384289
'arabinoxylan {polymer}'	'arabinoxylan'	'arabinoxylan {polymer}'	'level 4'	0.528206	-0.336837	0.219573	-0.317714	0.248515	-0.295426	0.285064
'betaglucan {polymer}'	'betaglucan'	'betaglucan {polymer}'	'level 4'	0.382981	0.100224	0.7223	-0.416915	0.122101	-0.367535	0.177752
'cellulose {polymer}'	'cellulose'	'cellulose {polymer}'	'level 4'	3.22133	-0.254213	0.360562	-0.320928	0.243495	-0.233327	0.402639
'galactan {polymer}'	'galactan'	'galactan {polymer}'	'level 4'	0.451259	0.0115806	0.967327	-0.536927	0.039037	-0.506355	0.0540984
'pectin {polymer}'	'pectin'	'pectin {polymer}'	'level 4'	0.293152	-0.451404	0.0912209	-0.603524	0.0172113	-0.597013	0.0187855
'rhamnogalacturonan {polymer}'	'rhamnogalacturonan'	'rhamnogalacturonan {polymer}'	'level 4'	0.0769933	-0.287815	0.298239	-0.594421	0.0194418	-0.556803	0.0310853
'galactomannan {polymer}'	'galactomannan'	'galactomannan {polymer}'	'level 4'	0.422931	0.0982438	0.727591	-0.434432	0.105635	-0.391095	0.149453
'glucuronoxylan {polymer}'	'glucuronoxylan'	'glucuronoxylan {polymer}'	'level 4'	0.434083	0.185497	0.508046	-0.283805	0.30532	-0.232217	0.404944
'mannan {polymer}'	'mannan'	'mannan {polymer}'	'level 4'	0.439542	0.166662	0.55274	-0.369019	0.175872	-0.344133	0.209119
'soluble sugar {carb}'	'soluble sugar'	'soluble sugar {carb}'	'level 2'	15.5393	0.695495	0.00399018	0.655915	0.00792604	0.64041	0.0101132
'dimer {soluble sugar}'	'dimer'	'dimer {soluble sugar}'	'level 3'	3.19541	-0.461152	0.0836016	-0.475002	0.0735696	-0.345396	0.207342
'cellobiose {dimer}'	'cellobiose'	'cellobiose {dimer}'	'level 4'	0.970027	-0.425092	0.114209	-0.63546	0.0109025	-0.583565	0.0223845
'maltose {dimer}'	'maltose'	'maltose {dimer}'	'level 4'	2.60857	-0.403462	0.135885	-0.45599	0.0875775	-0.461512	0.0833288
'melibiose {dimer}'	'melibiose'	'melibiose {dimer}'	'level 4'	0.389848	0.165715	0.555031	-0.328854	0.231384	-0.289837	0.294705
'sucrose {dimer}'	'sucrose'	'sucrose {dimer}'	'level 4'	2.8877	0.0131503	0.962901	0.19215	0.492671	0.311049	0.259127
'trehalose-6-phosphate {dimer}'	'trehalose-6-phosphate'	'trehalose-6-phosphate {dimer}'	'level 4'	0.0755893	-0.00376279	0.989381	-0.23949	0.389962	-0.196642	0.482413
'trehalose {dimer}'	'trehalose'	'trehalose {dimer}'	'level 4'	0.258524	0.286121	0.301218	0.321105	0.24322	0.324345	0.238228
'hexonic acid {soluble sugar}'	'hexonic acid'	'hexonic acid {soluble sugar}'	'level 3'	0.295506	-0.00106192	0.997003	-0.151349	0.590276	-0.115852	0.680958
'galacturonic acid {hexonic acid}'	'galacturonic acid'	'galacturonic acid {hexonic acid}'	'level 4'	0.220791	0.252904	0.363123	0.161324	0.565707	0.177746	0.526235
'glucuronic acid {hexonic acid}'	'glucuronic acid'	'glucuronic acid {hexonic acid}'	'level 4'	0.222975	-0.427546	0.111911	-0.575771	0.0246979	-0.532	0.0412231
'hexose {soluble sugar}'	'hexose'	'hexose {soluble sugar}'	'level 3'	9.34729	0.788591	0.000476569	0.630214	0.0117902	0.578502	0.0238676
'fructose {hexose}'	'fructose'	'fructose {hexose}'	'level 4'	9.35039	0.775561	0.000679546	0.661281	0.00726265	0.564732	0.02828
'galactose {hexose}'	'galactose'	'galactose {hexose}'	'level 4'	0.0763079	-0.328851	0.231389	-0.581333	0.0230293	-0.570339	0.0264147
'glucose {hexose}'	'glucose'	'glucose {hexose}'	'level 4'	1.8147	0.530972	0.0416905	0.366658	0.178867	0.390963	0.149603
'mannose {hexose}'	'mannose'	'mannose {hexose}'	'level 4'	1.37182	0.501717	0.0567092	0.340778	0.213886	0.384602	0.156929
'sorbose {hexose}'	'sorbose'	'sorbose {hexose}'	'level 4'	0.348023	0.279152	0.313659	-0.108278	0.700898	-0.0601862	0.831273
'oligomer {soluble sugar}'	'oligomer'	'oligomer {soluble sugar}'	'level 3'	7.07053	0.0308628	0.913055	0.359229	0.188508	0.321756	0.242212
'raffinose {oligomer}'	'raffinose'	'raffinose {oligomer}'	'level 4'	7.07053	0.0308628	0.913055	0.359229	0.188508	0.321756	0.242212
'pentose {soluble sugar}'	'pentose'	'pentose {soluble sugar}'	'level 3'	0.393818	0.401065	0.138446	0.260438	0.348508	0.258209	0.352798
'arabinose {pentose}'	'arabinose'	'arabinose {pentose}'	'level 4'	0.0932806	-0.280183	0.3118	-0.596273	0.018971	-0.557983	0.0306554
'ribose {pentose}'	'ribose'	'ribose {pentose}'	'level 4'	0.392423	0.0849608	0.763377	-0.416309	0.1227	-0.371708	0.172501
'xylose {pentose}'	'xylose'	'xylose {pentose}'	'level 4'	0.393807	0.401089	0.13842	0.260491	0.348408	0.258258	0.352703
'starch {carb}'	'starch'	'starch {carb}'	'level 2'	8.2036	-0.0676236	0.810751	0.036268	0.897896	-0.171322	0.541527
'amylopectin {polymer}'	'amylopectin'	'amylopectin {polymer}'	'level 4'	4.43741	0.111373	0.692726	0.305773	0.26772	0.291856	0.2912
'amylose {polymer}'	'amylose'	'amylose {polymer}'	'level 4'	2.28791	-0.145337	0.605286	-0.201683	0.471026	-0.375625	0.167667
'embedding material'	'OCT'	'embedding material'	'level 4'	0.361362	0.183799	0.512006	-0.236151	0.396804	-0.178947	0.523399
'lignin'	'lignin'	'lignin'	'level 1'	5.61994	0.0295425	0.916762	-0.109247	0.698335	-0.101855	0.717948
'guaiacyl {polymer}'	'guaiacyl'	'guaiacyl {polymer}'	'level 4'	0.402458	-0.0967055	0.731711	-0.633668	0.0111996	-0.590622	0.0204357
'p-hydroxyphenyl {polymer}'	'p-hydroxyphenyl'	'p-hydroxyphenyl {polymer}'	'level 4'	0.582979	0.324105	0.238595	0.18864	0.500756	0.241549	0.385776
'5-hydroxyguaiacyl {polymer}'	'5-hydroxyguaiacyl'	'5-hydroxyguaiacyl {polymer}'	'level 4'	5.91333	-0.230994	0.407494	-0.327283	0.233754	-0.361074	0.186083
'sinapyl {polymer}'	'sinapyl'	'sinapyl {polymer}'	'level 4'	0.432742	0.0154533	0.956409	-0.511364	0.0513783	-0.468918	0.0778633
'water'	'water'	'water'	'level 1'	10.0491	0.305338	0.268436	0.284211	0.304598	0.240563	0.387777

## Sheet: Table S7
Table S7. Summary statistics on spectra fingerprinting data for clusters 5 to 7 for hemicellulose units.
Per cluster and genotype minimum (Min), maximum (Max), first quantile (Q25), second quantile (Median), third quantile (Q75), and maximum (Max) are presented.
Ratio MT/HF is presenting in % the ratio between median values of MT and HF, with positive values in case MT>HF and negative values in case MT<HF. Significance (=presence of *) indicates that the difference between the distributions for the two genotypes was significant (Mann-Whitney p-value<0.001) and the divergence effect size was >0.8 or R2 of the divergence effect size was >0.5.
Significance (=presence of *) indicates that the difference between the distributions for the two genotypes was significant (Mann-Whitney p-value<0.001) and the divergence effect size was >0.8 or R2 of the divergence effect size was >0.5.
Substance	Cluster	Genotype	Min	Q25	Median	Q75	Max	Ratio MT/HF [%]	Significance
hemicellulose arabinose monomer	5	MT	-0.000299429	5.00581e-05	0.000418427	0.000936537	0.00224788	28.2	n.s.
		HF	-0.000320726	1.69689e-05	0.000326301	0.000838117	0.00197686
	6	MT	-0.000174269	0.000104048	0.00039462	0.000830326	0.00189048	-7.25	n.s.
		HF	-0.000223112	9.48432e-05	0.000425445	0.000948479	0.00212241
	7	MT	-0.000126455	0.000135972	0.000430633	0.000884066	0.00192916	-10.1	n.s.
		HF	-0.000125493	0.000140753	0.000479057	0.00102911	0.0022331
hemicellulose galactose monomer	5	MT	-0.000212461	-1.61831e-05	0.000158824	0.000457803	0.00108567	-17.4	n.s.
		HF	-0.000323608	-3.65488e-05	0.000192171	0.000670614	0.00164244
	6	MT	-0.000176029	6.77007e-05	0.000327251	0.000777918	0.00178699	-25.4	n.s.
		HF	-0.000232472	8.32373e-05	0.000438723	0.00105695	0.00238925
	7	MT	-9.58015e-05	0.000158865	0.000475355	0.00100306	0.00217575	31.4	n.s.
		HF	-0.000159252	7.40055e-05	0.000361687	0.000961439	0.00220852
hemicellulose mannose monomer	5	MT	-0.00040537	-6.73629e-05	0.00017843	0.000680972	0.00164468	59.2	n.s.
		HF	-0.000139695	-2.77701e-06	0.00011207	0.000387616	0.000968417
	6	MT	-0.000249455	6.68369e-06	0.000251808	0.000747232	0.00185439	84.5	n.s.
		HF	-0.000175118	-9.3695e-06	0.000136508	0.000542905	0.00129406
	7	MT	-0.000151127	4.31518e-05	0.000271557	0.000729878	0.00166304	314	*
		HF	-0.000145984	-2.2937e-05	6.55466e-05	0.000249892	0.00063507
hemicellulose xylose monomer	5	MT	-0.000107472	0.000236279	0.00068502	0.0013869	0.00309446	20.8	n.s.
		HF	-8.34976e-05	0.000183038	0.000566957	0.00117218	0.00260616
	6	MT	-6.91376e-05	0.000174594	0.000492017	0.000981682	0.0021468	16.5	n.s.
		HF	-7.74669e-05	0.000130893	0.000422379	0.000882752	0.00195561
	7	MT	-9.44783e-05	0.000101261	0.000346208	0.000709724	0.001508	-1.21	n.s.
		HF	-7.35773e-05	0.000105924	0.000350435	0.000744456	0.00168182

## Sheet: Table S8
Table S8. Summary statistics on spectra fingerprinting data for clusters 5 to 7 for cell wall carbohydrates and different lignin units.
Per cluster and genotype minimum (Min), maximum (Max), first quantile (Q25), second quantile (Median), third quantile (Q75), and maximum (Max) are presented.
Ratio MT/HF is presenting in % the ratio between median values of MT and HF, with positive values in case MT>HF and negative values in case MT<HF. Significance (=presence of *) indicates that the difference between the distributions for the two genotypes was significant (Mann-Whitney p-value<0.001) and the divergence effect size was >0.8 or R2 of the divergence effect size was >0.5.
Significance (=presence of *) indicates that the difference between the distributions for the two genotypes was significant (Mann-Whitney p-value<0.001) and the divergence effect size was >0.8 or R2 of the divergence effect size was >0.5.
Substance	Cluster	Genotype	Min	Q25	Median	Q75	Max	Ratio MT/HF [%]	Significance
cell wall carbohydrates	5	MT	-0.000431584	0.00050568	0.00170321	0.00363047	0.00787286	6.98	n.s.
		HF	-0.000690532	0.00035946	0.00159703	0.00347158	0.0073856
	6	MT	-0.000226739	0.000656107	0.0017345	0.00333252	0.00727602	6.65	n.s.
		HF	-0.00027135	0.000805874	0.00208731	0.00375517	0.00766055
	7	MT	-1.32389e-05	0.000884337	0.00200925	0.00369096	0.00768235	-16.9	n.s.
		HF	-0.000220945	0.00071258	0.00187823	0.00371167	0.00770641
starch	5	MT	-1.8131e-05	-4.01399e-06	3.4702e-06	2.00608e-05	5.282e-05	-32.2	n.s.
		HF	-2.79935e-05	-6.09529e-06	8.73339e-06	3.76045e-05	9.54083e-05		n.s.
	6	MT	-1.89562e-05	-4.17188e-06	6.64063e-06	2.65789e-05	7.25116e-05	-47.3	n.s.
		HF	-3.84909e-05	-7.16896e-06	1.66121e-05	6.03567e-05	0.000158053		n.s.
	7	MT	-1.8619e-05	-3.30267e-06	8.88792e-06	3.10502e-05	7.91337e-05	-60	n.s.
		HF	-2.92144e-05	-4.15451e-06	1.68516e-05	5.88268e-05	0.000149664		n.s.
lignin	5	MT	-1.36619e-05	0.000533879	0.00114433	0.00203666	0.00393626	16.5	n.s.
		HF	0.000138974	0.000603822	0.00112227	0.00179606	0.00349484		n.s.
	6	MT	8.09381e-05	0.00046727	0.000860288	0.0013758	0.00261358	10.4	n.s.
		HF	-4.18904e-05	0.000335903	0.000778986	0.00130916	0.00255454		n.s.
	7	MT	0.000110964	0.000490991	0.000877548	0.00141268	0.0027249	1.97	n.s.
		HF	-6.41134e-05	0.000310184	0.000753443	0.00132808	0.00259405		n.s.
G-rich lignin	5	MT	-3.1909e-05	-4.55084e-06	1.34795e-05	6.93108e-05	0.000177898	354	*
		HF	-3.69915e-05	-6.36092e-06	1.2085e-05	5.29117e-05	0.000138935		*
	6	MT	-3.36448e-05	-5.45806e-06	9.68349e-06	4.88338e-05	0.000124248	11.5	n.s.
		HF	-3.63233e-05	-5.2018e-06	1.22632e-05	6.17493e-05	0.0001508		n.s.
	7	MT	-2.03201e-05	-1.78805e-06	1.03198e-05	4.80424e-05	0.000113451	-21	n.s.
		HF	-2.10539e-05	-1.72711e-06	1.30782e-05	6.30219e-05	0.000146028		n.s.
OHG-rich lignin	5	MT	-1.59899e-05	0.000429722	0.000935565	0.00173722	0.00356823	15.4	n.s.
		HF	0.000138807	0.000561546	0.00103718	0.00170514	0.0033106		n.s.
	6	MT	9.84191e-05	0.0004243	0.000763404	0.00119803	0.00220015	5.74	n.s.
		HF	-1.02578e-05	0.000314456	0.00072198	0.00120138	0.00230218		n.s.
	7	MT	4.89511e-05	0.000363538	0.000725038	0.00121828	0.00237072	-9.8	n.s.
		HF	-8.13797e-05	0.000231619	0.000628031	0.00113931	0.00239193		n.s.
pectin GalARha	5	MT	-3.60822e-05	-5.78984e-06	1.31e-05	6.29977e-05	0.00015303	122	n.s.
		HF	-2.32025e-05	-4.62035e-06	5.90022e-06	3.16187e-05	7.81222e-05		n.s.
	6	MT	-1.46523e-05	-1.92713e-06	3.54904e-06	2.51698e-05	6.27821e-05	-5.14	n.s.
		HF	-1.01773e-05	-1.11842e-06	3.74126e-06	2.87708e-05	7.28873e-05		n.s.
	7	MT	-2.0885e-05	-3.406e-06	6.26945e-06	3.13869e-05	8.01353e-05	-16.5	n.s.
		HF	-1.95138e-05	-2.26683e-06	7.5101e-06	5.18837e-05	0.000128337		n.s.

## Sheet: Table S9
Table S9. Summary statistics on spectra fingerprinting data for clusters 5 to 7 for proteins.
Per cluster and genotype minimum (Min), maximum (Max), first quantile (Q25), second quantile (Median), third quantile (Q75), and maximum (Max) are presented.
Ratio MT/HF is presenting in % the ratio between median values of MT and HF, with positive values in case MT>HF and negative values in case MT<HF. Significance (=presence of *) indicates that the difference between the distributions for the two genotypes was significant (Mann-Whitney p-value<0.001) and the divergence effect size was >0.8 or R2 of the divergence effect size was >0.5.
Significance (=presence of *) indicates that the difference between the distributions for the two genotypes was significant (Mann-Whitney p-value<0.001) and the divergence effect size was >0.8 or R2 of the divergence effect size was >0.5.
Substance	Cluster	Genotype	Min	Q25	Median	Q75	Max	Ratio MT/HF [%]	Significance
Protein01 (low/no glycosylation proteins)	5	MT	0.0053625	0.00788273	0.010349	0.0133981	0.0206394	62	*
		HF	0.00239343	0.00440991	0.00638779	0.00863404	0.0140282
	6	MT	0.00251527	0.0041871	0.00578336	0.00782647	0.0125211	63.1	*
		HF	0.000664726	0.0021205	0.00354662	0.00532429	0.0097717	0
	7	MT	0.000844332	0.00218675	0.00343798	0.00495855	0.00895828	-4.39	n.s.
		HF	0.000551225	0.00205799	0.00359587	0.00546616	0.0101712	0
Amyloglucosidase (intermediate glycosylation proteins)	5	MT	-0.000637253	0.000118394	0.000873237	0.00205757	0.00475887	150	*
		HF	-0.000795931	-0.000156296	0.000349452	0.00126747	0.00313993	0
	6	MT	-0.000497799	5.28851e-05	0.000596839	0.0015538	0.00355004	81.3	n.s.
		HF	-0.000563326	-7.76648e-05	0.000329216	0.00109485	0.00263397	0
	7	MT	-0.000440223	-8.55555e-07	0.000426572	0.00116898	0.0028226	-16.2	n.s.
		HF	-0.000289267	8.14069e-05	0.000509308	0.00148578	0.00339385	0
Protein02 (strong glycosylation proteins)	5	MT	-0.000216116	7.42325e-05	0.000354186	0.000818336	0.00177162	15.2	n.s.
		HF	-0.000234529	3.66918e-05	0.000307443	0.000770426	0.00181701	0
	6	MT	-0.000141719	3.58739e-05	0.000204374	0.00048487	0.00113028	-12.9	n.s.
		HF	-0.000194071	1.88721e-05	0.000234721	0.000617113	0.00143613	0
	7	MT	-0.000171211	-1.51404e-05	0.000125102	0.00032937	0.00079544	-55	*
		HF	-0.000189693	3.91211e-05	0.0002777	0.000688229	0.00152899	0
proteins	5	MT	0.00616694	0.00884229	0.0113406	0.014416	0.0219138	69.8	*
		HF	0.00248577	0.0046308	0.00667824	0.00915144	0.0151028	0
	6	MT	0.00282288	0.0046706	0.00643967	0.00873017	0.0142963	64.8	*
		HF	0.00067842	0.00230891	0.0039085	0.00594042	0.0109215	0
	7	MT	0.000888997	0.00238974	0.00384826	0.0056092	0.0097067	-12.6	n.s.
		HF	0.000716761	0.00253538	0.00440511	0.00673432	0.0123489	0
